# Supplementary material for: Dynamic Association of ESCRT-II Proteins with ESCRT-I and ESCRT-III Complexes during Phagocytosis of Entamoeba histolytica
Source: Int J Mol Sci. 2023 Mar 9;24(6):5267. doi: 10.3390/ijms24065267 (PMC10049522; doi:10.3390/ijms24065267)
Supplement: Supplementary file 1 [file ijms-24-05267-s001.zip]

Archive with 1 entries (1 files):
- ijms-2144858-supplementary.pdf
